# Supplementary material for: PARP inhibition-associated heterochromatin confers increased DNA replication stress and vulnerability to ATR inhibition in SMARCA4-deficient cells
Source: Cell Death Discov. 2025 Jan 28;11:31. doi: 10.1038/s41420-025-02306-1 (PMC11775187; doi:10.1038/s41420-025-02306-1)
Supplement: Supplementary file 3 — Source data for Tumor size [file 41420_2025_2306_MOESM3_ESM.xlsx]

## Sheet: Fig. 5A
Fig. 5A
B.W. change (%)
	H1975:SMARCA4 WT
	Vehicle										Niraparib										Tuvusertib										Combination
Days after treatment	#1	#2	#3	#4	#5	#6	#7	#8	#9	#10	#1	#2	#3	#4	#5	#6	#7	#8	#9	#10	#1	#2	#3	#4	#5	#6	#7	#8	#9	#10	#1	#2	#3	#4	#5	#6	#7	#8	#9	#10
0	0	0	0	0	0	0	0	0	0	0	0	0	0	0	0	0	0	0	0	0	0	0	0	0	0	0	0	0	0	0	0	0	0	0	0	0	0	0	0	0
4	-2.60417	-2.05128	0.961538	0.952381	-0.47619	2.32558	0.520833	-2.40385	0	-1.95122	-3.36538	-4.23729	-2.95567	1.00503	-3.33333	-8.22511	-6.72646	-9.89583	-6.21762	-5.33981	-1.2605	1.48515	0.917431	-0.966184	2.32558	-1.47059	-2.94118	-0.990099	-3.01508	-1.46341	-8.13397	1.63043	-5.39216	-3.01508	-1.47059	-2.8169	0	-6.59898	-2.8436	-3.21101
7	-0.520833	-3.07692	0.961538	0	-0.952381	-3.25581	0.520833	-1.92308	1.01523	0.487805	-2.40385	-5.9322	-2.46305	5.02513	-1.90476	0	0.44843	-4.16667	0	1.45631	-1.2605	2.9703	1.83486	-2.89855	1.86047	1.96078	-0.980392	4.45545	2.51256	-1.46341	-2.87081	2.17391	-3.43137	2.01005	-1.47059	-0.469484	3.64583	-4.06091	1.89573	3.66972
11	-2.08333	-4.61538	0.480769	-0.47619	-1.42857	-7.44186	-0.520833	-1.44231	-2.53807	-1.95122	-4.80769	-5.08475	-4.92611	7.03518	-4.7619	-3.4632	0.44843	-7.29167	-5.18135	-0.485437	0	3.9604	3.21101	-0.483092	2.32558	1.47059	-2.45098	6.93069	3.51759	-0.97561	-12.9187	0	-3.43137	1.50754	-0.980392	0	0.520833	-3.5533	-1.89573	0.917431
14	1.5625	-2.5641	0.480769	1.90476	1.90476	-4.65116	0.520833	2.40385	4.06091	3.90244	1.92308	1.27119	-1.47783	10.5528	-1.42857	0.4329	3.58744	1.04167	2.07254	2.42718	0.840336	3.46535	4.12844	2.41546	5.5814	3.92157	2.94118	7.92079	5.52764	2.92683	-3.82775	3.26087	0.490196	5.52764	0	3.75587	8.85417	2.03046	3.79147	6.88073
18	1.5625	-2.5641	0.961538	1.90476	1.42857	-2.7907	3.64583	5.28846	4.06091	6.34146	0.961538	8.47458	2.46305	12.5628	2.85714	2.5974	5.8296	1.5625	4.66321	2.91262	5.04202	4.45545	5.04587	6.28019	8.37209	6.37255	4.41176	7.42574	4.52261	4.87805	0.956938	4.8913	0.490196	9.54774	5.88235	5.6338	7.29167	4.06091	3.31754	7.33945
21	2.60417	-3.07692	1.92308	-0.47619	0.47619	4.18605	5.20833	6.25	5.58376	7.31707	8.17308	8.47458	6.40394	13.0653	0.47619	6.92641	5.8296	3.64583	0.518135	4.85437	3.78151	5.44554	6.88073	8.21256	7.44186	9.80392	5.39216	8.41584	4.0201	5.85366	1.91388	6.52174	3.92157	11.5578	4.41176	3.28638	9.375	5.58376	2.36967	9.17431
	H1975:SMARCA4 KO#D3
	Vehicle										Niraparib										Tuvusertib										Combination
Days after treatment	#1	#2	#3	#4	#5	#6	#7	#8	#9	#10	#1	#2	#3	#4	#5	#6	#7	#8	#9	#10	#1	#2	#3	#4	#5	#6	#7	#8	#9	#10	#1	#2	#3	#4	#5	#6	#7	#8	#9	#10
0	0	0	0	0	0	0	0	0	0	0	0	0	0	0	0	0	0	0	0	0	0	0	0	0	0	0	0	0	0	0	0	0	0	0	0	0	0	0	0	0
7	-1.44928	-4.12844	1.44928	-1.39535	-0.97561	-0.462963	1.74672	0	2.6738	-1.44928	-0.947867	-0.913242	0	-3.06122	-0.512821	-0.913242	3.57143	-2.9703	0	2.29358	1.77778	0.473934	0	1.32743	-0.534759	8.61244	-3.27869	-0.881057	-1.06383	-1.03627	-2.83019	1.44231	-2.27273	-2.8169	1.42857	0	-3.22581	-5.64103	3.34928	-6.73077
14	0	-2.29358	-0.483092	0	3.90244	3.24074	6.55022	-0.518135	3.20856	-1.93237	0.947867	1.36986	2.03046	1.02041	4.61538	-0.456621	6.63265	4.45545	4.78469	4.12844	5.77778	3.79147	2.45098	3.9823	4.27807	13.3971	1.0929	4.84581	2.12766	0	0.471698	0.961538	2.72727	1.87793	3.80952	3.66972	-0.921659	0.512821	5.26316	0.961538
21	1.44928	2.29358	0	1.39535	4.87805	4.62963	6.55022	4.14508	7.48663	0	2.8436	5.02283	4.06091	2.55102	6.66667	0	6.12245	4.45545	5.74163	5.04587	2.66667	3.79147	3.43137	5.30973	4.27807	13.3971	7.10383	7.04846	5.85106	3.10881	2.83019	4.80769	3.18182	3.28638	11.9048	3.66972	0	3.58974	7.17703	5.28846
28	5.7971	3.66972	0.966184	4.18605	5.85366	4.16667	5.24017	5.69948	9.09091	2.41546	2.8436	8.21918	3.5533	2.04082	9.23077	1.82648	8.16327	8.41584	3.82775	6.88073	5.77778	2.8436	6.86275	9.29204	7.48663	14.8325	6.01093	6.60793	6.91489	4.66321	5.18868	5.76923	4.09091	7.04225	10	5.9633	4.60829	5.64103	7.6555	7.21154
35	8.69565	10.0917	1.93237	5.5814	7.31707	4.62963	6.9869	4.14508	8.55615	3.38164	5.6872	7.76256	7.61421	4.08163	12.8205	3.19635	10.2041	10.8911	10.0478	8.7156	8	2.8436	10.2941	9.29204	9.62567	17.7033	9.83607	10.5727	7.97872	6.73575	9.43396	6.73077	7.72727	7.98122	14.7619	4.58716	0.921659	5.64103	9.09091	7.21154
42	6.28019	10.0917	6.76329	8.37209	10.2439	7.87037	10.917	5.69948	12.8342	3.38164	7.109	8.21918	10.1523	5.61224	14.359	3.65297	11.2245	8.41584	13.3971	12.3853	11.1111	6.16114	7.84314	11.0619	11.7647	17.2249	6.55738	12.7753	9.57447	9.84456	10.3774	9.13462	7.72727	8.4507	15.7143	10.5505	1.84332	10.2564	11.9617	10.0962

## Sheet: Fig. 5B
Fig. 5B
Tumor size (mm^3)
	H1975:SMARCA4 WT
	Vehicle										Niraparib										Tuvusertib										Combination
Days after treatment	#1	#2	#3	#4	#5	#6	#7	#8	#9	#10	#1	#2	#3	#4	#5	#6	#7	#8	#9	#10	#1	#2	#3	#4	#5	#6	#7	#8	#9	#10	#1	#2	#3	#4	#5	#6	#7	#8	#9	#10
0	21.3016	22.3841	23.2022	30.103	30.5874	35.2391	35.8289	43.6269	44.2786	53.5682	21.4188	22.3518	25.7952	28.7634	31.4127	35.2336	36.1978	42.88	44.7517	49.6946	21.478	22.0218	25.8351	26.9261	31.8617	33.8118	36.5366	42.8043	44.9436	48.18	21.867	21.9204	26.6999	26.864	31.9782	32.7067	36.6136	39.311	46.5331	46.7067
4	21.8627	109.995	26.7346	35.0768	81.9905	32.1756	65.8167	142.487	100.592	91.3075	36.057	36.6841	43.3907	42.968	53.5245	102.418	46.6114	87.8751	75.732	72.7227	66.4447	43.5102	34.2754	48.4416	48.8851	54.1138	51.1229	96.0285	107.346	60.8513	57.6152	46.1834	49.1702	29.4612	37.9123	54.0227	67.1714	81.8696	121.777	112.975
7	54.3141	148.363	42.3894	74.5198	124.325	56.2207	124.127	209.056	122.198	175.025	46.1721	47.4094	60.3462	68.6971	84.1115	202.77	79.5567	136.599	118.959	108.506	68.0293	42.8283	67.058	77.9731	83.9851	64.2453	87.4468	194.035	185.274	107.384	80.6609	76.8175	62.775	39.5182	64.853	81.3378	104.258	116.701	140.848	152.81
11	97.4745	254.765	59.6635	114.04	146.996	124.996	148.617	359.728	147.116	287.934	89.5406	144.719	116.491	152.508	151.926	399.566	181.754	209.722	263.929	203.419	135.892	66.8039	128.34	111.914	69.5418	101.127	133.434	350.483	296.341	184.989	210.533	96.3283	131.881	47.1517	97.7196	163.835	178.496	193.749	310.095	243.772
14	151.068	347.454	77.372	204.76	262.654	168.14	270.782	539.803	186.877	461.953	124.582	212.33	166.959	253.67	244.677	533.643	316.94	295.058	419.723	245.276	253.11	91.0783	198.248	164.729	133.54	223.391	263.49	541.915	474.134	284.428	325.493	172.587	178.817	86.4294	165.392	235.341	331.481	299.425	430.198	421.1
18	225.306	591.136	168.948	445.958	293.301	284.601	553.815	990.437	232.474	932.913	326.861	305.475	298.544	456.023	617.626	782.504	648.796	568.067	856.653	412.128	462.278	139.862	269.365	346.407	219.642	305.809	469.576	814.501	874.78	645.5	505.892	355.932	323.439	132.137	297.905	484.196	520.303	527.792	748.108	663.455
21	298.661	895.316	329.532	640.057	348.488	627.8	873.164	1210.53	256.573	1249.18	844.526	511.68	544.902	689.677	1028.96	1241.5	1080.87	995.802	1287.76	761.695	1160.85	199.594	410.207	727.711	350.582	332.445	678.232	1278.6	1278.89	897.022	694.664	567.582	599.478	292.838	518.985	725.445	875.417	834.011	1282.78	1070.44
	H1975:SMARCA4 KO#D3
	Vehicle										Niraparib										Tuvusertib										Combination
Days after treatment	#1	#2	#3	#4	#5	#6	#7	#8	#9	#10	#1	#2	#3	#4	#5	#6	#7	#8	#9	#10	#1	#2	#3	#4	#5	#6	#7	#8	#9	#10	#1	#2	#3	#4	#5	#6	#7	#8	#9	#10
0	22.4785	32.1254	32.9059	38.4566	38.7198	44.6144	44.9503	50.1085	51.1801	70.6632	23.3088	28.9607	34.3921	37.2249	38.8223	40.4974	45.1864	47.6123	52.3837	69.7698	25.9481	28.2302	36.0763	36.7874	38.9526	40.4027	45.5581	47.3951	52.5907	67.6272	26.5412	26.6253	36.3702	36.7683	39.9029	40.1376	46.091	46.4547	55.843	62.535
7	58.5242	61.9458	67.4655	68.3537	95.2154	65.6278	125.36	119.915	101.891	125.178	28.0842	74.6492	62.8509	76.2567	76.8495	57.9559	51.0513	83.6749	88.4395	135.825	43.4681	47.4958	51.853	63.6267	48.1528	63.2087	88.5358	81.6697	73.8675	73.9198	44.7177	45.2368	48.5442	58.4213	49.3425	46.7553	91.0439	93.3093	69.2002	66.5856
14	110.951	130.275	80.4093	152.475	181.845	96.2959	170.948	156.622	171.345	202.608	31.2822	103.376	87.983	106.359	127.131	65.1348	74.0301	174.096	141.267	233.153	29.0166	90.2414	83.4576	92.2076	83.8124	98.7979	163.568	156.434	154.777	118.99	103.371	54.478	84.6585	86.3654	76.3992	49.7325	133.332	114.611	82.6448	113.199
21	130.676	188.356	146.756	198.343	233.257	144.014	212.306	228.647	159.297	301.176	34.8316	177.135	156.269	103.399	112.592	60.8838	66.75	149.12	184.805	386.381	32.7994	132.894	128.188	136.028	122.493	166.376	203.283	194.36	145.821	147.101	146.106	85.1121	109.973	107.348	101.874	55.4033	174.142	144.869	88.9616	102.956
28	145.994	262.377	156.627	283.769	306.606	159.521	155.063	445.304	269.652	418.409	40.8746	239.095	239.256	146.941	184.248	93.8228	78.1397	338.287	287.086	462.53	27.9968	182.186	236.271	165.806	164.969	195.484	307.525	254.423	237.265	230.545	212.374	125.398	108.192	130.472	144.547	43.627	190.854	155.491	128.448	155.522
35	253.847	424.664	289.676	508.804	343.063	319.395	131.701	561.901	417.521	644.011	67.5193	439.609	463.455	179.749	312.458	93.0747	19.968	483.082	434.406	772.808	38.9526	287.114	416.966	251.576	286.346	414.967	497.538	502.393	415.93	368.448	316.992	209.609	169.084	202.538	216.462	75.9101	392.746	207.774	149.038	238.628
42	420.088	821.997	725.979	738.92	508.436	408.989	144.353	422.626	701.371	911.845	88.8593	653.04	888.351	164.481	578.678	51.5467	13.4291	808.231	759.478	892.166	29.9538	338.498	467.658	342.344	354.781	619.649	779.745	559.932	590.022	476.744	418.359	379.931	278.134	355.894	371.079	88.1196	472.79	278.216	153.69	356.271
